# Supplementary material for: Target-Site Mutations and Expression of ALS Gene Copies Vary According to Echinochloa Species
Source: Genes (Basel). 2021 Nov 22;12(11):1841. doi: 10.3390/genes12111841 (PMC8624184; doi:10.3390/genes12111841)
Supplement: Supplementary file 1 [file genes-12-01841-s001.zip]

Archive with 1 entries (1 files):
- genes-1396714-supplementary.pdf
